# Supplementary material for: Syngeneic Cardiac and Bone Marrow Stromal Cells Display Tissue-Specific microRNA Signatures and microRNA Subsets Restricted to Diverse Differentiation Processes
Source: PLoS One. 2014 Sep 18;9(9):e107269. doi: 10.1371/journal.pone.0107269 (PMC4169443; doi:10.1371/journal.pone.0107269)
Supplement: Table S1 — Average expression levels and analysis of all informative miRs passing filtering criteria. The table reports the miR expression profiling data, after removal of non informative miRs: i.e. (i) miR average expression in CStC and BMStC for each culture condition, (ii) results of the 2-way ANOVA, and (iii) significance levels corrected for multiple comparisons (q-values). (XLSX) [file pone.0107269.s001.xlsx]

## Sheet: TFA
2-way ANOVA	P-values based on F-distribution			Q-value - π0: 1, FDR: ≤0.01				Significant genes are highlighted in bold
microRNA	PTissue	PMedium	Pinteraction	QTissue	QMedium	Qinteraction
hsa-miR-196b-5p	1.70324e-09	0.0145561	0.0131662	5.21191e-07	0.0325122	0.106023
hsa-miR-222-3p	5.25235e-09	5.90156e-11	0.000458139	8.0361e-07	9.02938e-09	0.00804715
hsa-miR-133b	8.15018e-09	1.61537e-12	2.28617e-12	8.31319e-07	4.94305e-10	6.99568e-10
hsa-miR-204-5p	1.09864e-08	3.55019e-05	5.78877e-05	8.40457e-07	0.0002964	0.00295227
hsa-miR-10b-5p	1.11112e-07	0.00645781	0.00671477	6.80004e-06	0.0169513	0.0684907
hsa-miR-199a-3p	1.80068e-07	0.22783	0.0508489	9.18345e-06	0.314351	0.239381
hsa-miR-221-3p	2.91978e-07	7.05234e-07	0.117083	1.05287e-05	1.43868e-05	0.393707
hsa-miR-103a-3p	3.00931e-07	3.63051e-06	0.00800273	1.05287e-05	4.78159e-05	0.0724243
hsa-miR-362-5p	3.09667e-07	0.00953203	5.46382e-05	1.05287e-05	0.0230494	0.00295227
hsa-miR-10a-5p	3.46099e-07	0.0151215	0.00913417	1.05906e-05	0.033289	0.0776404
hsa-miR-184	6.21922e-07	4.88914e-10	7.20599e-10	1.73007e-05	4.98693e-08	1.10252e-07
hsa-miR-195-5p	1.1718e-06	0.000563434	0.00403749	2.98809e-05	0.00273668	0.0474645
hsa-miR-192-5p	2.18057e-06	2.17004e-08	0.0622707	4.76611e-05	1.32807e-06	0.280218
hsa-miR-181d-5p	2.08933e-06	5.88756e-07	0.221308	4.76611e-05	1.28685e-05	0.534924
hsa-miR-452-5p	8.81183e-06	2.90498e-05	0.00146482	0.000175847	0.000277789	0.0249019
hsa-miR-503-5p	9.19462e-06	3.24305e-05	0.000134125	0.000175847	0.000291875	0.00513028
hsa-miR-199a-5p	1.00031e-05	0.204823	0.252436	0.000180056	0.288829	0.54359
hsa-miR-181b-5p	1.61477e-05	9.08204e-07	0.214876	0.000274511	1.54395e-05	0.530259
hsa-miR-29a-3p	2.27018e-05	2.30246e-05	0.000573161	0.000365618	0.000227275	0.00913417
hsa-miR-493-5p	2.95364e-05	8.08215e-06	0.0344921	0.000451907	9.51207e-05	0.191902
hsa-miR-452-3p	3.42956e-05	0.00187264	0.0457844	0.000499736	0.00658653	0.229673
hsa-miR-137	3.85369e-05	0.000660295	0.047191	0.000536014	0.00309267	0.23291
hsa-miR-660-5p	4.1924e-05	0.341356	0.37228	0.000557772	0.421409	0.660456
hsa-miR-615-3p	6.40485e-05	0.902602	0.900835	0.000816619	0.902602	0.95814
hsa-miR-216a-5p	8.66424e-05	7.57638e-07	2.17008e-06	0.00101979	1.44898e-05	0.000221348
hsa-miR-376a-5p	8.66491e-05	0.0317065	0.098233	0.00101979	0.0621934	0.357849
hsa-miR-1	0.000113187	2.88355e-08	9.98698e-06	0.00128278	1.47061e-06	0.000764004
hsa-miR-196a-5p	0.000147589	0.345584	0.3453	0.00161294	0.421409	0.636518
hsa-miR-618	0.000172996	0.0842806	0.513581	0.00182541	0.13718	0.737988
hsa-miR-497-5p	0.000312284	0.0208962	0.20908	0.00308771	0.0432043	0.522001
hsa-miR-532-5p	0.000312808	0.339896	0.0162464	0.00308771	0.421409	0.12266
hsa-miR-324-3p	0.000324381	0.00842796	0.00877613	0.00310189	0.020798	0.0767285
hsa-miR-365a-3p	0.000555015	0.0132955	0.383344	0.00514651	0.0308238	0.660859
hsa-miR-193b-3p	0.000623298	3.4599e-06	0.128044	0.00560968	4.78159e-05	0.39981
hsa-miR-211-5p	0.000830319	0.0143793	0.160259	0.00725936	0.0323535	0.441796
hsa-miR-520a-3p	0.0010312	0.000114322	0.00418804	0.0087652	0.000768665	0.0474645
hsa-miR-214-3p	0.0010726	0.011428	0.137215	0.00877845	0.0271082	0.407724
hsa-miR-224-5p	0.00111882	0.0137762	0.0690464	0.00877845	0.031459	0.301831
hsa-miR-299-5p	0.00110598	0.0468447	0.796847	0.00877845	0.0848195	0.903299
hsa-miR-98-5p	0.00115521	0.000222344	0.00409006	0.00883732	0.00128372	0.0474645
hsa-miR-146a-5p	0.0012956	0.319333	0.220819	0.00966961	0.40546	0.534924
hsa-miR-501-5p	0.00166298	0.00317623	0.0240679	0.0121143	0.0101242	0.163662
hsa-miR-34c-5p	0.00170234	0.00648138	0.254141	0.0121143	0.0169513	0.54359
hsa-miR-20a-5p	0.00220111	3.57774e-05	0.197503	0.0149675	0.0002964	0.516548
hsa-miR-330-3p	0.00219456	0.412691	0.774757	0.0149675	0.471206	0.894625
hsa-miR-331-3p	0.00236619	0.000320232	0.0908166	0.0157403	0.00174984	0.35177
hsa-miR-181c-5p	0.00285104	1.46302e-08	0.0312509	0.0185621	1.11921e-06	0.185495
hsa-miR-24-1-5p	0.00341437	8.71492e-07	0.000223674	0.0217666	1.54395e-05	0.00760491
hsa-miR-27b-3p	0.00484473	4.9655e-08	0.000451054	0.0291537	2.17063e-06	0.00804715
hsa-miR-93-5p	0.00484427	0.000214663	0.407411	0.0291537	0.00126321	0.677541
hsa-miR-302a-5p	0.00485896	0.00438355	0.0231229	0.0291537	0.0127494	0.160809
hsa-miR-145-5p	0.00550904	0.00170105	0.0321282	0.0324186	0.00606492	0.185495
hsa-miR-135a-5p	0.00668611	0.000472944	0.000630591	0.037888	0.0024529	0.00913417
hsa-miR-135b-5p	0.00667822	0.000773483	0.0312895	0.037888	0.00338122	0.185495
hsa-miR-656-3p	0.00764486	0.00569245	0.0719879	0.0425332	0.0155526	0.310258
hsa-miR-203a	0.00824159	0.810286	0.992093	0.0450344	0.83484	0.99598
hsa-miR-328-3p	0.00847811	0.0034408	0.543689	0.0455141	0.0106352	0.749409
hsa-miR-218-5p	0.00934993	0.00334091	0.25552	0.049329	0.0104318	0.54359
hsa-miR-520g-3p	0.0101981	0.0634819	0.230938	0.0528919	0.109132	0.535668
hsa-let-7b-5p	0.0118709	0.00248423	0.600978	0.0605417	0.00854128	0.785894
hsa-miR-142-5p	0.0124559	0.00121059	0.000487478	0.0624654	0.00470515	0.00804715
hsa-miR-20b-5p	0.0126564	0.0179552	0.104203	0.0624654	0.0381548	0.366507
hsa-miR-544a	0.0130436	0.0696377	0.100079	0.0630667	0.11745	0.360285
hsa-miR-484	0.0131904	0.0728694	0.228857	0.0630667	0.121185	0.535668
hsa-miR-23a-3p	0.0144111	0.000314088	0.00385298	0.0676397	0.00174747	0.0474645
hsa-miR-148a-3p	0.014589	0.36997	0.883421	0.0676397	0.438361	0.945198
hsa-miR-490-3p	0.0151495	0.0385906	0.0295427	0.0691904	0.0724462	0.184491
hsa-miR-514a-3p	0.0158884	0.076074	0.677555	0.0714979	0.125154	0.842813
hsa-miR-34b-5p	0.0169343	0.0445513	0.0502909	0.0751	0.081147	0.239381
hsa-miR-125b-5p	0.0175791	0.00131107	0.417728	0.0768457	0.00495294	0.679597
hsa-miR-376c-3p	0.0179675	0.268248	0.665742	0.0774374	0.355342	0.831498
hsa-miR-149-5p	0.0210708	0.0194067	0.00759408	0.0895508	0.0406743	0.0724243
hsa-miR-187-3p	0.0220401	0.386072	0.980457	0.0911389	0.449194	0.993444
hsa-miR-486-5p	0.0219496	0.868537	0.20206	0.0911389	0.88004	0.519002
hsa-miR-30e-3p	0.0237101	0.0368459	0.0951723	0.0967371	0.0700301	0.352445
hsa-miR-24-3p	0.0243362	0.00088188	0.582016	0.0968825	0.0036467	0.778097
hsa-miR-491-5p	0.0243789	0.11976	0.360552	0.0968825	0.186023	0.652833
hsa-miR-382-5p	0.0272359	0.00435295	0.360353	0.106783	0.0127494	0.652833
hsa-miR-199b-5p	0.027568	0.0979914	0.732123	0.106783	0.156174	0.874881
hsa-miR-424-5p	0.028584	0.00609266	0.0164348	0.109334	0.0164987	0.12266
hsa-miR-502-5p	0.0289493	0.156203	0.147418	0.109364	0.2287	0.425565
hsa-miR-210-3p	0.030387	0.420132	0.840768	0.113395	0.47792	0.924493
hsa-miR-589-3p	0.0315589	0.128246	0.224626	0.11635	0.196216	0.535668
hsa-miR-125a-5p	0.0344755	6.92248e-05	0.0316891	0.125589	0.000504352	0.185495
hsa-miR-28-5p	0.0359382	0.057883	0.565516	0.129378	0.101794	0.766638
hsa-let-7a-5p	0.0390414	0.000152023	0.458666	0.134232	0.000970403	0.705284
hsa-miR-30b-5p	0.0383476	0.0355984	0.019727	0.134232	0.068082	0.143726
hsa-miR-381-3p	0.0387983	0.0396601	0.719275	0.134232	0.074	0.873406
hsa-miR-500a-3p	0.0378433	0.0627848	0.724004	0.134232	0.108543	0.874881
hsa-miR-542-5p	0.0414582	0.00671444	0.0551955	0.140958	0.017412	0.255906
hsa-miR-337-3p	0.0420459	0.484599	0.618474	0.141385	0.537273	0.798536
hsa-miR-371a-3p	0.0451993	0.0406915	0.0395891	0.14872	0.0754642	0.212531
hsa-miR-126-3p	0.0447624	0.149996	0.134661	0.14872	0.22281	0.407724
hsa-miR-130a-3p	0.04747	1.87398e-07	8.06349e-05	0.15453	4.77866e-06	0.0035249
hsa-miR-143-3p	0.0483709	0.0283057	0.0756102	0.155805	0.0566114	0.315437
hsa-miR-30d-5p	0.0604608	4.37563e-07	0.000736074	0.192719	1.02996e-05	0.01
hsa-miR-296-5p	0.0637881	0.0783365	0.272458	0.201228	0.128187	0.559463
hsa-miR-302d-3p	0.0715208	0.0957463	0.119258	0.221064	0.155018	0.394562
hsa-miR-200c-3p	0.0708862	0.280522	0.296464	0.221064	0.368411	0.600781
hsa-miR-379-5p	0.0758934	0.00488395	0.582302	0.228499	0.0137109	0.778097
hsa-miR-361-5p	0.0761511	0.00522102	0.112172	0.228499	0.0145239	0.381386
hsa-miR-324-5p	0.0761664	0.482959	0.0947501	0.228499	0.537273	0.352445
hsa-miR-340-3p	0.0792587	0.000898028	0.489801	0.233204	0.00366395	0.717125
hsa-miR-509-3p	0.0787486	0.0214146	0.537275	0.233204	0.0439789	0.747301
hsa-miR-652-3p	0.0805088	0.0135698	0.0762822	0.234626	0.0312208	0.315437
hsa-miR-487b-3p	0.0815799	0.00121473	0.992725	0.235504	0.00470515	0.99598
hsa-let-7g-5p	0.0847375	0.000675463	0.151297	0.23686	0.00309267	0.428675
hsa-miR-494-3p	0.0859198	0.00197667	0.753002	0.23686	0.00687343	0.88283
hsa-miR-30a-3p	0.0839789	0.0170801	0.272212	0.23686	0.0368064	0.559463
hsa-miR-92a-3p	0.0848354	0.0170581	0.356935	0.23686	0.0368064	0.652833
hsa-miR-148b-3p	0.0854817	0.097459	0.853047	0.23686	0.156139	0.932259
hsa-miR-30a-5p	0.0892488	0.000115551	0.00987878	0.241682	0.000768665	0.0817002
hsa-miR-181a-3p	0.0886485	0.000310329	0.381402	0.241682	0.00174747	0.660859
hsa-miR-126-5p	0.0900768	0.175567	0.174816	0.241785	0.253413	0.473394
hsa-miR-342-3p	0.0933053	0.0147739	0.255807	0.248273	0.0327594	0.54359
hsa-miR-302a-3p	0.0951014	0.28322	0.325193	0.25085	0.370364	0.631142
hsa-miR-657	0.0959132	0.545151	0.639337	0.25085	0.593651	0.809923
hsa-miR-485-5p	0.101051	0.097436	0.387032	0.262048	0.156139	0.660859
hsa-miR-520d-3p	0.102348	0.360415	0.468987	0.26318	0.434201	0.706946
hsa-miR-378a-3p	0.104274	1.511e-05	0.121233	0.263246	0.000159605	0.394562
hsa-miR-369-5p	0.104954	0.0072411	0.377801	0.263246	0.0184648	0.660859
hsa-miR-517a-3p	0.103557	0.223494	0.267833	0.263246	0.31086	0.559463
hsa-miR-326	0.107838	0.14673	0.434128	0.266115	0.219022	0.688307
hsa-miR-591	0.107496	0.431198	0.424193	0.266115	0.488691	0.679597
hsa-miR-18a-5p	0.109203	4.69229e-05	0.338313	0.266334	0.000368164	0.631142
hsa-miR-134-5p	0.109667	0.00541447	0.149075	0.266334	0.0149264	0.426327
hsa-miR-299-3p	0.112103	0.894377	0.638931	0.270105	0.900654	0.809923
hsa-miR-127-3p	0.115129	0.0293153	0.554358	0.273097	0.0578741	0.760688
hsa-miR-649	0.114382	0.251457	0.252907	0.273097	0.340468	0.54359
hsa-miR-302b-3p	0.120128	0.345666	0.373395	0.282763	0.421409	0.660456
hsa-miR-550a-3p	0.124693	0.00164824	0.838044	0.286887	0.0060043	0.924493
hsa-miR-505-3p	0.124613	0.0625417	0.130967	0.286887	0.108543	0.402677
hsa-miR-376b-3p	0.124082	0.818015	0.783854	0.286887	0.836874	0.898349
hsa-miR-508-3p	0.125972	0.191464	0.521772	0.287668	0.271712	0.742615
hsa-miR-27a-3p	0.127898	5.51621e-05	0.0833713	0.289902	0.000411698	0.335679
hsa-miR-194-5p	0.130875	4.16565e-06	0.797029	0.294403	5.09876e-05	0.903299
hsa-miR-155-5p	0.131808	0.000618854	0.247914	0.294403	0.0029589	0.54359
hsa-miR-302c-3p	0.134301	0.0324912	0.124995	0.297798	0.0633268	0.394562
hsa-miR-372-3p	0.138757	0.744595	0.209824	0.304038	0.780294	0.522001
hsa-miR-412-3p	0.139103	0.786383	0.428064	0.304038	0.815706	0.682228
hsa-miR-15b-5p	0.145064	0.000104509	0.246057	0.307489	0.000726815	0.54359
hsa-miR-26a-5p	0.143617	0.000200281	0.0280172	0.307489	0.00122465	0.178609
hsa-miR-323a-3p	0.145705	0.0118588	0.388741	0.307489	0.0279137	0.660859
hsa-miR-190a-5p	0.145416	0.0255724	0.928698	0.307489	0.0518223	0.973093
hsa-miR-555	0.142839	0.510733	0.86015	0.307489	0.560159	0.935142
hsa-miR-375	0.148401	0.032896	0.105952	0.311032	0.0635383	0.368423
hsa-miR-183-5p	0.150811	0.293505	0.47892	0.313934	0.380562	0.714876
hsa-let-7e-5p	0.155178	0.00080174	0.00475651	0.318688	0.0034074	0.0519818
hsa-miR-627-5p	0.154397	0.00267268	0.00240919	0.318688	0.00898724	0.0351053
hsa-miR-520e	0.160658	0.0702396	0.110001	0.327742	0.11745	0.378206
hsa-miR-132-3p	0.162789	0.0567001	0.445943	0.32989	0.10029	0.70028
hsa-miR-29c-3p	0.166085	0.000697275	0.00804715	0.334355	0.00313774	0.0724243
hsa-miR-30e-5p	0.181338	0.00278852	0.0455333	0.362677	0.00927485	0.229673
hsa-miR-15a-5p	0.182907	0.125574	0.532085	0.363438	0.194068	0.746872
hsa-miR-411-5p	0.184345	0.00015222	0.237926	0.363932	0.000970403	0.543323
hsa-miR-23b-3p	0.188989	2.42414e-06	0.0037758	0.37071	3.70894e-05	0.0474645
hsa-miR-425-3p	0.193312	0.0531625	0.262353	0.376774	0.0945799	0.553655
hsa-miR-21-5p	0.19592	0.0132965	0.528482	0.37944	0.0308238	0.745232
hsa-miR-182-5p	0.1977	1.67343e-05	0.95575	0.38048	0.00017069	0.982319
hsa-miR-515-3p	0.203112	0.331613	0.44666	0.388452	0.414178	0.70028
hsa-miR-551a	0.21178	0.00116091	0.30354	0.395641	0.00461349	0.611074
hsa-miR-329-3p	0.212043	0.322594	0.338323	0.395641	0.40623	0.631142
hsa-miR-409-5p	0.21057	0.408378	0.618143	0.395641	0.468029	0.798536
hsa-miR-549a	0.208683	0.8232	0.222011	0.395641	0.836874	0.534924
hsa-miR-198	0.216968	0.154883	0.125074	0.402376	0.227856	0.394562
hsa-miR-496	0.223024	0.286753	0.510709	0.411117	0.373389	0.737988
hsa-miR-19b-3p	0.224616	0.00382724	0.535354	0.411571	0.0113858	0.747301
hsa-miR-105-5p	0.228698	0.00831641	0.123371	0.416557	0.020798	0.394562
hsa-miR-31-5p	0.23672	0.000396136	0.458541	0.428617	0.00208996	0.705284
hsa-miR-99b-5p	0.238659	0.000510647	0.52432	0.429542	0.00259295	0.742787
hsa-miR-647	0.242514	0.000858579	0.781179	0.429542	0.00359897	0.898349
hsa-miR-554	0.242845	0.191797	0.13724	0.429542	0.271712	0.407724
hsa-miR-185-5p	0.241261	0.311654	0.820607	0.429542	0.399022	0.916444
hsa-miR-107	0.256675	0.00325751	0.330313	0.446976	0.0102763	0.631142
hsa-miR-16-5p	0.257084	0.0101495	0.956637	0.446976	0.0242635	0.982319
hsa-miR-367-3p	0.256453	0.381369	0.422169	0.446976	0.447122	0.679597
hsa-miR-133a-3p	0.262333	0.00296319	0.652078	0.453525	0.00954828	0.81777
hsa-miR-449a	0.264836	0.34341	0.33216	0.455279	0.421409	0.631142
hsa-miR-130b-3p	0.27531	0.00695737	0.0332921	0.468027	0.0178904	0.188655
hsa-miR-518a-3p	0.274541	0.361859	0.363817	0.468027	0.434231	0.654871
hsa-miR-624-5p	0.280231	0.814765	0.0602609	0.47376	0.836638	0.275221
hsa-miR-511-5p	0.284906	0.000541994	0.000635761	0.477152	0.002675	0.00913417
hsa-miR-96-5p	0.285355	0.109499	0.835476	0.477152	0.170952	0.924493
hsa-miR-378a-5p	0.289417	0.320704	0.0887255	0.478711	0.405518	0.348592
hsa-miR-449b-5p	0.288323	0.385866	0.325007	0.478711	0.449194	0.631142
hsa-miR-564	0.294497	0.170446	0.56621	0.484495	0.247187	0.766638
hsa-miR-215-5p	0.303592	0.372464	0.337345	0.496788	0.438361	0.631142
hsa-miR-95-3p	0.306238	0.27332	0.57593	0.498451	0.3605	0.776363
hsa-miR-193a-3p	0.320211	0.326432	0.0412578	0.518437	0.409378	0.217671
hsa-miR-659-3p	0.32287	3.1606e-05	0.0227748	0.519991	0.000291875	0.160809
hsa-miR-9-5p	0.327279	0.705343	0.746626	0.5216	0.744258	0.878722
hsa-miR-630	0.326692	0.795322	0.325659	0.5216	0.822191	0.631142
hsa-miR-19a-3p	0.346794	0.00445813	0.192249	0.549839	0.0127494	0.507139
hsa-miR-100-5p	0.34865	0.00124949	0.688272	0.549933	0.0047793	0.849238
hsa-miR-585-3p	0.351144	0.389874	0.463909	0.551026	0.4519	0.706249
hsa-miR-129-5p	0.359242	0.2976	0.396197	0.560857	0.384242	0.666133
hsa-miR-200b-3p	0.369349	0.135038	0.0264865	0.570812	0.204563	0.172444
hsa-miR-519e-3p	0.368069	0.445992	0.131594	0.570812	0.503592	0.402677
hsa-miR-335-5p	0.37902	8.58072e-08	0.00272246	0.582815	2.6257e-06	0.037867
hsa-miR-376a-3p	0.381255	0.00139255	0.460683	0.58332	0.00519657	0.705284
hsa-miR-106b-5p	0.384223	0.000360806	0.0888569	0.584936	0.00193696	0.348592
hsa-miR-320a	0.39263	8.63205e-05	0.00112932	0.592608	0.000614281	0.0203278
hsa-miR-520b	0.393534	0.256356	0.94898	0.592608	0.342157	0.982319
hsa-miR-587	0.396269	0.344634	0.22921	0.592608	0.421409	0.535668
hsa-miR-492	0.397008	0.570778	0.340321	0.592608	0.617166	0.631142
hsa-miR-654-5p	0.40827	0.0486587	0.56221	0.60646	0.0875857	0.766638
hsa-miR-520c-3p	0.417804	0.0175	0.866851	0.617174	0.0374475	0.935142
hsa-miR-451a	0.419517	0.75869	0.953371	0.617174	0.792352	0.982319
hsa-miR-518d-3p	0.427805	1.07119e-05	0.231072	0.617627	0.000121402	0.535668
hsa-miR-146b-5p	0.425522	0.0287144	0.731111	0.617627	0.0570558	0.874881
hsa-miR-208a-3p	0.423792	0.0418814	0.204181	0.617627	0.0772031	0.519002
hsa-miR-433-3p	0.429917	0.480805	0.0431603	0.617627	0.536957	0.223848
hsa-miR-517b-3p	0.429721	0.614015	0.513697	0.617627	0.659258	0.737988
hsa-miR-524-3p	0.445946	0.10235	0.873323	0.637661	0.162275	0.937674
hsa-let-7d-5p	0.45941	0.00288523	0.00164315	0.644859	0.00949333	0.0264633
hsa-miR-191-5p	0.455074	0.00354852	0.316084	0.644859	0.0108585	0.628063
hsa-miR-572	0.45682	0.370145	0.466883	0.644859	0.438361	0.706946
hsa-miR-142-3p	0.458184	0.90126	0.600707	0.644859	0.902602	0.785894
hsa-miR-22-3p	0.46203	7.2746e-08	0.0140261	0.645503	2.6257e-06	0.110051
hsa-miR-425-5p	0.464087	0.000188559	0.810576	0.645503	0.00117753	0.908557
hsa-miR-302c-5p	0.468003	0.0694735	0.471632	0.648005	0.11745	0.707448
hsa-miR-520f-3p	0.477681	0.164526	0.745699	0.658425	0.239738	0.878722
hsa-miR-345-5p	0.484131	0.000677154	0.103723	0.664324	0.00309267	0.366507
hsa-miR-629-3p	0.487571	0.000204108	0.0647295	0.666057	0.00122465	0.287061
hsa-miR-200a-5p	0.493324	0.105845	0.0262053	0.667952	0.166951	0.172444
hsa-miR-380-5p	0.491303	0.366571	0.931753	0.667952	0.438167	0.973093
hsa-miR-485-3p	0.497927	0.00648035	0.901779	0.671215	0.0169513	0.95814
hsa-miR-25-3p	0.50217	0.146044	0.142098	0.673964	0.219022	0.418097
hsa-miR-200a-3p	0.509404	0.00383105	0.0352879	0.680688	0.0113858	0.192823
hsa-miR-510-5p	0.535017	0.0436625	0.965319	0.708724	0.0800043	0.984625
hsa-miR-217	0.533035	0.488213	0.244064	0.708724	0.539325	0.54359
hsa-miR-432-5p	0.560249	0.0139074	0.0486678	0.732634	0.0315235	0.236387
hsa-miR-489-3p	0.558655	0.0700026	0.918906	0.732634	0.11745	0.97296
hsa-miR-323b-5p	0.55746	0.399006	0.205226	0.732634	0.460739	0.519002
hsa-miR-17-5p	0.56876	0.00170452	0.830151	0.739095	0.00606492	0.923732
hsa-miR-380-3p	0.570021	0.127543	0.590707	0.739095	0.196121	0.785894
hsa-miR-563	0.573308	0.305795	0.517906	0.74022	0.393165	0.740557
hsa-miR-383-5p	0.578499	0.00465274	0.420084	0.742504	0.0131828	0.679597
hsa-miR-488-5p	0.579929	0.591071	0.190032	0.742504	0.636859	0.50565
hsa-miR-518c-3p	0.588158	0.189475	0.732194	0.74679	0.270932	0.874881
hsa-miR-17-3p	0.585932	0.502004	0.682265	0.74679	0.552565	0.845235
hsa-miR-642a-5p	0.591536	0.00444354	0.180197	0.747975	0.0127494	0.483687
hsa-miR-653-5p	0.594144	0.405066	0.597802	0.748181	0.465978	0.785894
hsa-miR-646	0.609452	0.00163702	0.419707	0.764313	0.0060043	0.679597
hsa-miR-516b-5p	0.617866	0.000743535	0.593303	0.771702	0.00329742	0.785894
hsa-miR-520h	0.638275	0.228058	0.695661	0.793951	0.314351	0.854909
hsa-let-7f-5p	0.648794	1.67027e-06	0.399291	0.799516	2.69002e-05	0.667666
hsa-miR-374a-5p	0.648918	0.00383249	0.651271	0.799516	0.0113858	0.81777
hsa-miR-545-3p	0.650587	0.543222	0.387185	0.799516	0.593651	0.660859
hsa-miR-7-5p	0.666845	0.00296434	0.718364	0.816219	0.00954828	0.873406
hsa-miR-432-3p	0.678277	0.256591	0.00632182	0.826904	0.342157	0.0667061
hsa-miR-575	0.685584	0.257176	0.922601	0.832495	0.342157	0.973093
hsa-miR-644a	0.690326	1.5126e-05	0.737645	0.834939	0.000159605	0.874881
hsa-miR-517c-3p	0.70162	0.00100939	0.369064	0.845259	0.00406413	0.660431
hsa-miR-140-5p	0.725742	5.28592e-05	0.121213	0.85769	0.000404373	0.394562
hsa-miR-410-3p	0.728756	0.00635608	0.0955977	0.85769	0.0169513	0.352445
hsa-miR-596	0.715198	0.0154879	0.270959	0.85769	0.0338521	0.559463
hsa-miR-32-5p	0.728724	0.141426	0.86791	0.85769	0.213183	0.935142
hsa-miR-422a	0.72834	0.24986	0.503477	0.85769	0.33981	0.733638
hsa-miR-579-3p	0.723117	0.255603	0.307613	0.85769	0.342157	0.615226
hsa-miR-369-3p	0.732034	0.348579	0.635657	0.858246	0.421602	0.809923
hsa-miR-101-3p	0.752954	0.464771	0.46097	0.879404	0.520952	0.705284
hsa-miR-518b	0.770091	3.60016e-05	0.382409	0.895901	0.0002964	0.660859
hsa-miR-507	0.774053	0.0181493	0.946139	0.895901	0.0383013	0.982319
hsa-miR-639	0.776065	0.133338	0.70708	0.895901	0.202991	0.865465
hsa-miR-519c-3p	0.77879	0.206399	0.963594	0.895901	0.289716	0.984625
hsa-miR-99a-5p	0.798443	0.000516895	0.767464	0.901563	0.00259295	0.892943
hsa-miR-518e-3p	0.797081	0.00956627	0.84292	0.901563	0.0230494	0.924493
hsa-miR-139-5p	0.79448	0.0583257	0.00741037	0.901563	0.101987	0.0724243
hsa-miR-617	0.796601	0.213229	0.422165	0.901563	0.297937	0.679597
hsa-miR-512-3p	0.794452	0.247538	0.632217	0.901563	0.338155	0.809923
hsa-miR-622	0.804427	0.00259554	0.485482	0.901665	0.00882483	0.717125
hsa-miR-504-5p	0.804041	0.0253637	0.998495	0.901665	0.051742	0.998495
hsa-miR-34a-5p	0.821308	1.81452e-07	0.201186	0.913892	4.77866e-06	0.519002
hsa-miR-597-5p	0.81873	0.028012	0.0744882	0.913892	0.0563925	0.315437
hsa-miR-450a-5p	0.829834	0.152723	0.931609	0.920033	0.225765	0.973093
hsa-miR-616-5p	0.833182	0.717142	0.0925148	0.92041	0.754108	0.352445
hsa-miR-651-5p	0.84391	0.660061	0.0786751	0.928377	0.703759	0.320995
hsa-miR-202-3p	0.846462	0.701838	0.393707	0.928377	0.743123	0.665604
hsa-miR-153-3p	0.850108	0.894767	0.489606	0.929047	0.900654	0.717125
hsa-miR-151a-3p	0.854283	0.0740357	0.796112	0.930287	0.122459	0.903299
hsa-miR-219a-5p	0.885003	0.00731635	0.414154	0.953559	0.0185025	0.679597
hsa-miR-373-5p	0.883483	0.348358	0.157772	0.953559	0.421602	0.438893
hsa-miR-566	0.879193	0.454367	0.98649	0.953559	0.511163	0.99598
hsa-miR-521	0.89337	0.0678723	0.801733	0.959198	0.116028	0.903467
hsa-miR-30c-5p	0.898722	0.691428	0.487309	0.96157	0.734642	0.717125
hsa-miR-197-3p	0.913309	0.0208246	0.156153	0.972415	0.0432043	0.438375
hsa-miR-429	0.917656	0.109328	0.541997	0.972415	0.170952	0.749409
hsa-miR-601	0.918392	0.372208	0.759335	0.972415	0.438361	0.886857
hsa-miR-9-3p	0.927684	0.187177	0.448545	0.978866	0.268903	0.70028
hsa-miR-141-3p	0.932928	0.780729	0.770833	0.981017	0.812595	0.893466
hsa-miR-339-5p	0.945303	2.94662e-06	0.332606	0.984036	4.29365e-05	0.631142
hsa-miR-186-5p	0.945446	0.317499	0.735676	0.984036	0.404812	0.874881
hsa-miR-580-3p	0.941434	0.821198	0.251454	0.984036	0.836874	0.54359
hsa-miR-26b-5p	0.96194	3.75027e-06	0.251036	0.984501	4.78159e-05	0.54359
hsa-let-7c-5p	0.953286	3.68078e-05	0.863749	0.984501	0.0002964	0.935142
hsa-miR-650	0.962913	0.00837584	0.640528	0.984501	0.020798	0.809923
hsa-miR-548d-3p	0.961693	0.033015	0.972251	0.984501	0.0635383	0.988401
hsa-miR-576-5p	0.965197	0.0371508	0.237302	0.984501	0.0701738	0.543323
hsa-miR-423-3p	0.964985	0.0490553	0.146382	0.984501	0.0877832	0.425565
hsa-miR-518f-3p	0.969759	0.000785246	0.607386	0.985868	0.0033843	0.790894
hsa-miR-302b-5p	0.97985	0.230519	0.170445	0.992208	0.316318	0.465681
hsa-miR-147a	0.98248	0.557243	0.803082	0.992208	0.604668	0.903467
hsa-miR-152-3p	0.98769	8.01591e-08	0.00195893	0.994188	2.6257e-06	0.0299717
hsa-miR-206	0.991811	0.641393	0.274247	0.995063	0.686246	0.559463
hsa-miR-586	0.999218	0.00928835	0.334991	0.999218	0.0227379	0.631142
